# Supplementary material for: Whole-genome characterization of hemolytic uremic syndrome-causing Shiga toxin-producing Escherichia coli in Sweden
Source: Virulence. 2021 May 3;12(1):1296–305. doi: 10.1080/21505594.2021.1922010 (PMC8096335; doi:10.1080/21505594.2021.1922010)
Supplement: Supplemental Material [file KVIR_A_1922010_SM7083.zip]

Archive with 4 entries (4 files):
- Document.rtf
- revised Table S1.xlsx
- revised TABLE S2,S4,S5clean.doc
- revised Table S3.xlsx
