# Supplementary material for: Whole-genome characterization of hemolytic uremic syndrome-causing Shiga toxin-producing Escherichia coli in Sweden
Source: Virulence. 2021 May 3;12(1):1296–305. doi: 10.1080/21505594.2021.1922010 (PMC8096335; doi:10.1080/21505594.2021.1922010)
Supplement: Supplemental Material [file KVIR_A_1922010_SM7083.zip › revised Table S1.xlsx]

## Sheet: Sheet1
Table S1. Metadata of 54 HUS-causing STEC isolates
Isolate ID	Symptoms	Year of recruitment	stx subtype	MLST	Serotype	Hb	LPK	anuria	complications	dialysdur	btdur	eGFR	HT	Alb	Renal sequelae	Region	Accession Number
SEH9901	HUS	1999	stx2c	11	O157:H7 Clade 8	s	s	s	s	s	m	s	m	m	m	Gothenburg	JABWEO000000000
SEH9701	HUS	1997	stx2a+stx2c	11	O157:H7 Clade 8	s	s	s	m	s	s	m	m	m	m	Gothenburg	JABWEJ000000000
SEH9702	HUS	1997	stx2a+stx2c	11	O157:H7 Clade 8	m	m	m	m	m	m	s	m	m	s	Gothenburg	JABWEK000000000
SEH0501	HUS	2005	stx2a+stx2c	11	O157:H7 Clade 8	s	s	s	s	s	s	NA	m	s	s	Gothenburg	JABWEX000000000
SEH0502	HUS	2005	stx2a+stx2c	11	O157:H7 Clade 8	m	s	m	s	m	m	m	m	m	m	Gothenburg	JABWEY000000000
SEH9703	HUS	1997	stx2a+stx2c	11	O157:H7 Clade 8	m	s	s	s	s	s	m	s	m	s	Gothenburg	JABWEL000000000
SEH0601	HUS	2006	stx2a	655	O121:H19	m	m	s	s	s	s	m	m	m	m	Gothenburg	JABWFF000000000
SEH0602	HUS	2006	stx2a+stx2c	11	O157:H7 Clade 8	s	s	s	s	s	s	m	s	s	s	Gothenburg	JABWFG000000000
SEH1401	HUS	2014	stx2a	1136	O59:H19	s	m	m	s	m	s	m	m	m	m	Gothenburg	JABWFX000000000
SEH1005a	HUS	2010	stx2a+stx2c	11	O157:H7 Clade 8	m	s	m	m	s	m	m	m	NA	m	Gothenburg	JABWFQ000000000
SEH0201	HUS	2002	stx2a+stx2c	11	O157:H7 non-Clade 8	m	s	s	s	s	m	s	s	m	s	Gothenburg	JABWEP000000000
SEH0503	HUS	2005	stx2a+stx2c	11	O157:H7 Clade 8	m	m	m	s	m	m	m	m	m	m	Gothenburg	JABWEZ000000000
SEH1301	HUS	2013	stx2a	655	O121:H19	s	s	s	s	s	m	m	m	m	m	Gothenburg	JABWFW000000000
SEH0504	HUS	2005	stx1a+stx2a	655	O121:H19	m	m	m	m	m	m	m	m	NA	m	Gothenburg	JABWFA000000000
SEH0301	HUS	2003	stx2a	655	O121:H19	m	m	m	m	m	m	m	m	m	m	Gothenburg	JABWER000000000
SEH1101	HUS	2011	stx1a	21	O26:H11	s	m	m	m	m	m	m	m	m	m	Gothenburg	JABWFR000000000
SEH9704	HUS	1997	stx2a+stx2c	11	O157:H7 Clade 8	m	m	s	s	s	s	m	m	m	m	Gothenburg	JABWEM000000000
SEH0505	HUS	2005	stx2a+stx2c	11	O157:H7 Clade 8	m	s	s	s	s	m	m	m	m	m	Gothenburg	JABWFB000000000
SEH9501	HUS	1995	stx2a+stx2c	11	O157:H7 Clade 8	s	s	s	m	s	s	m	m	s	s	Gothenburg	JABWEI000000000
SEH9705	HUS	1997	stx2a	655	O121:H19	s	s	m	m	m	m	m	m	m	m	Gothenburg	JABWEN000000000
SEH0302	HUS	2003	stx2a+stx2c	11	O157:H7 Clade 8	s	s	s	m	s	m	NA	NA	NA	NA	Gothenburg	JABWES000000000
SEH0506	HUS	2005	stx2a+stx2c	11	O157:H7 Clade 8	m	s	m	m	m	m	m	m	m	m	Gothenburg	JABWFC000000000
SEH0507	HUS	2005	stx2c	11	O157:H7 Clade 8	m	m	m	m	m	m	m	m	m	m	Gothenburg	JABWFD000000000
SEH1002	HUS	2010	stx2a	655	O121:H19	s	s	m	m	m	m	NA	NA	NA	NA	Gothenburg	JABWFN000000000
SEH0202	HUS	2002	stx2a+stx2c	11	O157:H7 Clade 8	m	s	m	m	m	m	m	m	m	m	Gothenburg	JABWEQ000000000
SEH0508	HUS	2005	stx2a	11	O157:H7 Clade 8	m	m	m	m	m	m	m	m	m	m	Gothenburg	JABWFE000000000
SEH0401	HUS	2004	stx2a+stx2c	11	O157:H7 Clade 8	m	m	s	m	s	m	m	m	s	s	Gothenburg	JABWET000000000
SEH0402	HUS	2004	stx2a+stx2c	11	O157:H7 Clade 8	s	m	m	m	m	m	m	m	s	s	Gothenburg	JABWEU000000000
SEH1201	HUS	2012	stx2a	327	O111:H8	m	s	s	s	s	s	m	s	s	s	Gothenburg	JABWFT000000000
SEH1402	HUS	2014	stx2a	655	O121:H19	s	m	m	m	m	m	m	m	NA	m	Gothenburg	JABWFY000000000
SEH0801	HUS	2008	stx1a+stx2a	16	O111:H8	m	s	s	s	s	s	m	m	m	m	Gothenburg	JABWFK000000000
SEH0701	HUS	2007	stx2a+stx2c	11	O157:H7 Clade 8	m	m	s	m	m	m	s	m	m	s	Gothenburg	JABWFI000000000
SEH9401	HUS	1994	stx2a	655	O121:H19	s	s	s	s	s	m	NA	NA	NA	NA	Gothenburg	JABWEH000000000
SEH0603	HUS	2006	stx2a+stx2c	11	O157:H7 Clade 8	m	m	NA	m	s	NA	m	m	s	s	Stockholm	JABWFH000000000
SEH1403	HUS	2014	stx1a	386	O103:H2	m	m	m	s	m	s	m	m	m	m	Stockholm	JABWFZ000000000
SEH1003	HUS	2010	stx2a	32	O145:H28	m	s	s	m	s	m	s	m	s	s	Stockholm	JABWFO000000000
SEH0901	HUS	2009	stx2a+stx2c	11	O157:H7 Clade 8	m	m	s	s	m	NA	NA	NA	NA	NA	Stockholm	JABWFL000000000
SEH1001b	HUS	2010	stx2a+stx2c	11	O157:H7 Clade 8	m	s	m	m	s	m	m	m	NA	m	Stockholm	JABWFM000000000
SEH1404	HUS	2014	stx2a	655	O121:H19	m	m	m	m	m	m	NA	NA	NA	NA	Stockholm	JABWGA000000000
SEH0403	HUS	2004	stx2a	11	O157:H7 Clade 8	m	s	s	m	s	s	s	m	s	s	Stockholm	JABWEV000000000
SEH1405	HUS	2014	stx2a+stx2c	119	O165:H25	m	m	s	m	m	s	NA	NA	NA	NA	Stockholm	JABWGB000000000
SEH1102	HUS	2011	stx2a+stx2c	11	O157:H7 Clade 8	m	s	m	m	m	m	NA	m	s	s	Stockholm	JABWFS000000000
SEH1406	HUS	2014	stx2a+stx2c	11	O157:H7 Clade 8	m	m	s	s	s	s	m	m	s	s	Stockholm	JABWGC000000000
SEH1202	HUS	2012	stx2a	655	O121:H19	m	s	s	s	s	s	m	NA	s	s	Stockholm	JABWFU000000000
SEH0404	HUS	2004	stx2a	21	O26:H11	m	m	s	s	s	m	m	m	s	s	Stockholm	JABWEW000000000
SEH1407	HUS	2014	stx2a	21	O26:H11	m	s	m	m	m	m	m	m	m	m	Stockholm	JABWGD000000000
SEH1701	HUS	2017	stx2a+stx2c	11	O157:H7 Clade 8	s	m	m	m	m	NA	NA	NA	NA	NA	Stockholm	JABWGG000000000
SEH1203	HUS	2012	stx2a	40	O109:H21	s	m	s	s	NA	m	NA	NA	NA	NA	Stockholm	JABWFV000000000
SEH1601	HUS	2016	stx2a+stx2c	11	O157:H7 Clade 8	m	m	m	m	m	m	m	m	s	s	Stockholm	JABWGF000000000
SEH0702	HUS	2007	stx2a	2836	O103:H8	m	m	s	m	m	m	m	m	m	m	Stockholm	JABWFJ000000000
SEH1801	HUS	2018	stx2a+stx2c	11	O157:H7 Clade 8	m	s	s	m	m	s	NA	NA	NA	NA	Stockholm	JABWGH000000000
SEH1501	HUS	2015	stx2a	119	O165:H25	m	m	s	s	s	s	m	m	m	m	Stockholm	JABWGE000000000
SEH1802	HUS	2018	stx2a+stx2c	11	O157:H7 Clade 8	m	s	s	m	m	NA	NA	NA	NA	NA	Stockholm	JABWGI000000000
SEH1004	HUS	2010	stx2c	29	O26:H11	s	s	m	m	m	m	m	m	m	m	Stockholm	JABWFP000000000
SE0501	ND	2005	stx1a+stx2a	655	O121:H19	NA	NA	NA	NA	NA	NA	NA	NA	NA	NA	Jönköping	JABKJG000000000
SE0801	ND	2008	stx1a	17	O103:H2	NA	NA	NA	NA	NA	NA	NA	NA	NA	NA	Jönköping	JABKHR000000000
SE1104	ND	2011	stx2a	678	O104:H4	NA	NA	NA	NA	NA	NA	NA	NA	NA	NA	Jönköping	JABKGK000000000
SE0705	ND	2007	stx1a	21	O26:H11	NA	NA	NA	NA	NA	NA	NA	NA	NA	NA	Jönköping	JABKIC000000000
SE0302	ND	2003	stx1c	25	O128ab:H2	NA	NA	NA	NA	NA	NA	NA	NA	NA	NA	Jönköping	JABKKC000000000
SE0709	ND	2007	stx1c	New	O167:H14	NA	NA	NA	NA	NA	NA	NA	NA	NA	NA	Jönköping	JABKHY000000000
SE1308	ND	2013	stx2a+stx2c	11	O157:H7	NA	NA	NA	NA	NA	NA	NA	NA	NA	NA	Jönköping	JABKEW000000000
SE0811	ND	2008	stx2b+stx2d	388	O112ab:H2	NA	NA	NA	NA	NA	NA	NA	NA	NA	NA	Jönköping	JABKHH000000000
SE0410	ND	2004	stx2d	442	O91:H21	NA	NA	NA	NA	NA	NA	NA	NA	NA	NA	Jönköping	JABKJJ000000000
SE1316	ND	2013	stx1a	16	O111:H8	NA	NA	NA	NA	NA	NA	NA	NA	NA	NA	Jönköping	JABKEO000000000
SE0901	NBD	2009	stx1a	New	O111:H8	NA	NA	NA	NA	NA	NA	NA	NA	NA	NA	Jönköping	JABKHS000000000
SE1001	NBD	2010	stx2a	655	O121:H19	NA	NA	NA	NA	NA	NA	NA	NA	NA	NA	Jönköping	JABKGV000000000
SE0701	NBD	2007	stx2b	10	O113:H4	NA	NA	NA	NA	NA	NA	NA	NA	NA	NA	Jönköping	JABKIO000000000
SE0601	NBD	2006	stx1a	21	O26:H11	NA	NA	NA	NA	NA	NA	NA	NA	NA	NA	Jönköping	JABKIN000000000
SE0502	NBD	2005	stx1a	17	O103:H2	NA	NA	NA	NA	NA	NA	NA	NA	NA	NA	Jönköping	JABKJF000000000
SE1301	NBD	2013	stx1a+stx2d	679	O163:H19	NA	NA	NA	NA	NA	NA	NA	NA	NA	NA	Jönköping	JABKFE000000000
SE0301	NBD	2003	stx2d	442	O91:H21	NA	NA	NA	NA	NA	NA	NA	NA	NA	NA	Jönköping	JABKKD000000000
SE0402	NBD	2004	stx1c	447	O5:H19	NA	NA	NA	NA	NA	NA	NA	NA	NA	NA	Jönköping	JABKJR000000000
SE1303	NBD	2013	stx1a+stx2c	11	O157:H7	NA	NA	NA	NA	NA	NA	NA	NA	NA	NA	Jönköping	JABKFC000000000
SE0706	NBD	2007	stx2e	1494	O9:H21	NA	NA	NA	NA	NA	NA	NA	NA	NA	NA	Jönköping	JABKIB000000000
SE1201	BD	2012	stx2a+stx2c	11	O157:H7	NA	NA	NA	NA	NA	NA	NA	NA	NA	NA	Jönköping	JABKFU000000000
SE1601	BD	2016	stx1a	21	O26:H11	NA	NA	NA	NA	NA	NA	NA	NA	NA	NA	Jönköping	JABKDU000000000
SE0904	BD	2009	stx2b	442	O146:H21	NA	NA	NA	NA	NA	NA	NA	NA	NA	NA	Jönköping	JABKHA000000000
SE1101	BD	2011	stx2a	678	O104:H4	NA	NA	NA	NA	NA	NA	NA	NA	NA	NA	Jönköping	JABKGN000000000
SE1401	BD	2014	stx2a	655	O121:H19	NA	NA	NA	NA	NA	NA	NA	NA	NA	NA	Jönköping	JABKEK000000000
SE1502	BD	2015	stx1a+stx2a	657	O183:H18	NA	NA	NA	NA	NA	NA	NA	NA	NA	NA	Jönköping	JABKDZ000000000
SE0405	BD	2004	stx1c+stx2b	811	O128ab:H2	NA	NA	NA	NA	NA	NA	NA	NA	NA	NA	Jönköping	JABKJO000000000
SE1304	BD	2013	stx1a	17	O103:H2	NA	NA	NA	NA	NA	NA	NA	NA	NA	NA	Jönköping	JABKFB000000000
SE1205	BD	2012	stx2a+stx2c	119	O165:H25	NA	NA	NA	NA	NA	NA	NA	NA	NA	NA	Jönköping	JABKFQ000000000
SE0812	BD	2008	stx2a	398	O35:H10	NA	NA	NA	NA	NA	NA	NA	NA	NA	NA	Jönköping	JABKHG000000000
Note:
m= Mild
s= Severe
Clinial course:
Hb = Hemoglobin, cut off at 65 g/L, ≤ 65: s, > 65: m
LPK= Leukocytes, cut off at 20×109/L, ≤ 20×109: m, > 20×109: s
dialysdur= duration of dialysis, < 10 days: m, ≥ 10 days: s
anuria= duration of anuria, < 1 day: m, ≥ 1 day: s
complications= any kind of complication during the HUS episode, No: m, Yes: s
btdur= duration of antihypertensive treatment, < 1 day: m, ≥ 1 day: s
Follow-up:
eGFR= estimated glomerular filtration rate (ml/min/m2 body surface area) at follow-up, ≥ 90: m, < 90: s
HT= hypertension or antihypertensive treatment at follow-up, No: m, Yes: s
Alb= albuminuria at follow-up, No: m, Yes: s
Renal sequelae: any kind of kidney-related abnormality at follow-up (eGFR/HT/Alb), No: m, Yes: s
HUS: hemolytic uraemic syndrome; BD: bloody diarrhea; NBD: non-bloody diarrhea; ND: no diarrhea. NA: not available.
a, b Sequenced in duplicate.

## Sheet: Sheet2
Note: m= Mild s= Severe Clinial course: Hb = Hemoglobin, cut off at 65 g/L, ≤ 65: s, > 65: m LPK= Leukocytes, cut off at 20×109/L, ≤ 20×109: m, > 20×109: s dialysdur= duration of dialysis, < 10 days: m, ≥ 10 days: s anuria= duration of anuria, < 1 day: m, ≥ 1 day: s complications= any kind of complication during the HUS episode, No: m, Yes: s btdur= duration of antihypertensive treatment, < 1 day…
