# Supplementary material for: Whole-genome characterization of hemolytic uremic syndrome-causing Shiga toxin-producing Escherichia coli in Sweden
Source: Virulence. 2021 May 3;12(1):1296–305. doi: 10.1080/21505594.2021.1922010 (PMC8096335; doi:10.1080/21505594.2021.1922010)
Supplement: Supplemental Material [file KVIR_A_1922010_SM7083.zip › revised Table S3.xlsx]

## Sheet: Sheet1
Table S3. Association between virulence factor genes and renal sequelae
	severe Renal sequelae(n=18)	mild Renal sequelae(n=26)	p-value
Gene name	No. positive (prevalence %)	No. positive (prevalence %)
ECs0229	14 (77.78)	12 (46.15)	0.035932
ECs3728	14 (77.78)	12 (46.15)	0.035932
ECs4566	15 (83.33)	12 (46.15)	0.012765
ECs4584	15 (83.33)	12 (46.15)	0.012765
G2583_4434	16 (88.89)	14 (53.85)	0.014139
Z2203	14 (77.78)	12 (46.15)	0.035932
Z2204	15 (83.33)	14 (53.85)	0.042479
Z5143	14 (77.78)	12 (46.15)	0.035932
aslA	14 (77.78)	12 (46.15)	0.035932
ccdb	15 (83.33)	13 (50.00)	0.023828
cesAB	16 (88.89)	14 (53.85)	0.014139
cesL	15 (83.33)	12 (46.15)	0.012765
cfaA	3 (16.67)	14 (53.85)	0.012765
chuA	14 (77.78)	12 (46.15)	0.035932
chuS	15 (83.33)	12 (46.15)	0.012765
chuT	14 (77.78)	12 (46.15)	0.035932
chuU	15 (83.33)	12 (46.15)	0.012765
chuV	15 (83.33)	12 (46.15)	0.012765
chuW	15 (83.33)	12 (46.15)	0.012765
chuX	14 (77.78)	12 (46.15)	0.035932
chuY	15 (83.33)	12 (46.15)	0.012765
ecpE	15 (83.33)	12 (46.15)	0.012765
eivA	15 (83.33)	12 (46.15)	0.012765
eivC	15 (83.33)	12 (46.15)	0.012765
eivE	15 (83.33)	12 (46.15)	0.012765
eivF	15 (83.33)	12 (46.15)	0.012765
eivG	15 (83.33)	12 (46.15)	0.012765
eivI	14 (77.78)	12 (46.15)	0.035932
eivJ	14 (77.78)	12 (46.15)	0.035932
escE	15 (83.33)	12 (46.15)	0.012765
escG	15 (83.33)	12 (46.15)	0.012765
escI	15 (83.33)	12 (46.15)	0.012765
escO	15 (83.33)	12 (46.15)	0.012765
espR2	15 (83.33)	12 (46.15)	0.012765
espX2	14 (77.78)	12 (46.15)	0.035932
espX3	15 (83.33)	12 (46.15)	0.012765
espX6	15 (83.33)	12 (46.15)	0.012765
espY1	14 (77.78)	12 (46.15)	0.035932
espY4	14 (77.78)	12 (46.15)	0.035932
espY2	15 (83.33)	12 (46.15)	0.012765
espY3	15 (83.33)	12 (46.15)	0.012765
espY5	15 (83.33)	12 (46.15)	0.012765
etpD	14 (77.78)	12 (46.15)	0.035932
etpE	14 (77.78)	12 (46.15)	0.035932
etpG	14 (77.78)	12 (46.15)	0.035932
etpH	14 (77.78)	12 (46.15)	0.035932
etpI	14 (77.78)	12 (46.15)	0.035932
etpJ	14 (77.78)	12 (46.15)	0.035932
etpK	14 (77.78)	12 (46.15)	0.035932
etpL	14 (77.78)	12 (46.15)	0.035932
etpM	14 (77.78)	12 (46.15)	0.035932
etpN	14 (77.78)	12 (46.15)	0.035932
fliC	14 (77.78)	12 (46.15)	0.035932
hma	14 (77.78)	12 (46.15)	0.035932
nleB2	16 (88.89)	14 (53.85)	0.014139
nleC	17 (94.44)	17 (65.38)	0.031
orf4	15 (83.33)	12 (46.15)	0.012765
pkgA	15 (83.33)	12 (46.15)	0.012765
rfbe	14 (77.78)	12 (46.15)	0.035932
wzy	14 (77.78)	12 (46.15)	0.035932
a Renal sequelae: Any kind of kidney-related abnormality at follow up (eGFR/HT/Alb).
